# Supplementary material for: Spatial integration of sensory input and motor output in Pseudomonas aeruginosa chemotaxis through colocalized distribution
Source: eLife. 2025 Sep 4;13:RP97514. doi: 10.7554/eLife.97514 (PMC12410967; doi:10.7554/eLife.97514)
Supplement: Figure 3—source data 1. [file elife-97514-fig3-data1.zip]

Archive with 2 entries (1 files):
- Figure 3B-Source data 1/
- Figure 3B-Source data 1/Figure 3B-source data 1.pdf
