# Supplementary material for: Spatial integration of sensory input and motor output in Pseudomonas aeruginosa chemotaxis through colocalized distribution
Source: eLife. 2025 Sep 4;13:RP97514. doi: 10.7554/eLife.97514 (PMC12410967; doi:10.7554/eLife.97514)
Supplement: Figure 3—source data 2. [file elife-97514-fig3-data2.zip]

Archive with 3 entries (2 files):
- Figure 3B_Source data 2/
- Figure 3B_Source data 2/CheY-eyfp.Tif
- Figure 3B_Source data 2/β-actin.Tif
